# Supplementary material for: Early-Life Socialization Enhances Social Competence and Alters Affiliative Preference in Piglets
Source: Animals (Basel). 2025 Nov 24;15(23):3395. doi: 10.3390/ani15233395 (PMC12691441; doi:10.3390/ani15233395)
Supplement: Supplementary file 1 [file animals-15-03395-s001.zip]

Archive with 1 entries (1 files):
- animals-3984763-supplementary.pdf
